# Supplementary material for: A study on real-time low-quality content detection on Twitter from the users’ perspective
Source: PLoS One. 2017 Aug 9;12(8):e0182487. doi: 10.1371/journal.pone.0182487 (PMC5549928; doi:10.1371/journal.pone.0182487)
Supplement: S1 Table — This document contains the IDs of the tweets in our dataset as well as the labels. (XLSX) [file pone.0182487.s003.xlsx]

## Sheet: Sheet1
S1 Table - Tweet data and labels
We have used the data according to the Twitter Usage agreement (https://dev.twitter.com/overview/terms/agreement-and-policy) . We refer to I.F.2 which states that "If you provide Content to third parties, including downloadable datasets of Content or an API that returns Content, you will only distribute or allow download of Tweet IDs and/or User IDs". Hence for the purpose of this paper, we will …
Tweet id	Label
732113301144883204	0
732113301182746624	0
732113301145014272	0
732113301149089794	0
732113301178552320	0
732113301166039040	0
732113305372762113	0
732113305376940032	0
732113305347612672	0
732113305364508672	0
732113305343401984	0
732113305343426560	1
732113305347706880	0
732113305355976704	1
732113309571284993	0
732113309567062016	0
732113309533511680	0
732113309558841344	1
732113309554593792	0
732113309563006976	0
732113309550383104	0
732113309533650944	0
732113309567193088	0
732113309546237952	0
732113313757175808	0
732113313727938560	0
732113313727909888	0
732113313736347649	0
732113313748803584	0
732113313761480704	0
732113317934686208	1
732113317947269121	0
732113317926469633	0
732113317922119681	0
732113317943107584	0
732113317926469632	0
732113317939019777	0
732113317955768320	0
732113317943255041	0
732113322124795906	0
732113322137534468	1
732113322116517889	0
732113322150100994	0
732113322133323776	0
732113322154328064	0
732113322137559040	0
732113322150100993	0
732113322133327872	1
732113326310854656	0
732113326340251648	0
732113326327631872	1
732113330542804993	0
732113330534408192	0
732113330538610688	0
732113330526130176	0
732113330509369344	1
732113330538713088	1
732113330505031680	1
732113334707720193	1
732113334711914496	0
732113334737068033	0
732113334733025280	0
732113334703693824	0
732113334737084416	0
732113334728712192	1
732113334724636672	0
732113334737207296	1
732113334716256256	0
732113334703558656	0
732113334707859456	0
732113334728859649	1
732113334720331776	0
732113334732984320	0
732113334737080320	0
732113338897977345	0
732113338927321088	0
732113338927185920	0
732113338918789120	0
732113338923094016	0
732113343113109505	0
732113343121481729	0
732113343125831682	0
732113343109050368	0
732113343109058560	0
732113343121637376	0
732113343100518400	0
732113343117443072	0
732113347311632384	0
732113347307429889	0
732113347294969857	1
732113347311591425	0
732113347299147776	0
732113347294969856	0
732113347320152065	0
732113347303378944	0
732113347311747072	0
732113347282374656	0
732113347307429888	0
732113347307573248	0
732113347315945472	0
732113347311742977	0
732113347311591424	0
732113347320135680	0
732113347320107008	0
732113347320152064	0
732113351514292224	0
732113351514329088	0
732113351485050880	0
732113351506038784	0
732113351501733888	0
732113351485050881	0
732113351476547585	0
732113351510089728	0
732113351497506816	1
732113351510200320	1
732113351480889344	0
732113355696132097	0
732113355704537088	0
732113355708760064	0
732566290183950336	0
732566290196508672	0
732566290188001281	0
732566290175401984	0
732566290204884992	0
732566290175557633	0
732566290200551424	0
732566290188144640	0
732566290188095488	0
732566290209083392	0
732566294378123264	1
732566294403289088	0
732566294394863616	1
732566294369849344	0
732566294373994498	0
732566294390693888	0
732566294390812672	0
732566294365634560	0
732566294382448640	0
732566294382383104	0
732566294369800192	0
732566294399082496	0
732566294369697792	1
732566298576703488	0
732566298564009985	0
732566298559832065	0
732566298572378112	0
732566298589204480	0
732566298559807488	0
732566298597556224	0
732566298589319172	0
732566302779314182	0
732566302775091201	1
732566302775226369	0
732566302754234368	0
732566298568327170	0
732566302762643456	0
732566302783606788	0
732566302783590400	0
732566302766817280	0
732566302783614977	0
732566302783639552	0
732566302779265026	0
732566302792028160	0
732566302766866432	0
732566298576617473	0
732566302787809282	0
732566306965311488	0
732566306982133760	0
732566306982121472	0
732566306969505794	0
732566306952773632	0
732566306977918976	1
732566306973704192	0
732566306969559040	1
732566306986283008	0
732566306965327872	0
732566306973581312	0
732566306961121280	0
732566306965323776	1
732566306965356546	0
732566306973700096	0
732566306986287104	1
732566311142727680	0
732566311151095808	0
732566311176417280	0
732566311176392704	0
732566311172210689	0
732566311168036864	0
732566311159648256	0
732566311159488512	0
732566311180636160	0
732566311155437568	0
732566311147036672	0
732566311167889408	0
732566315341250561	0
732566315345563648	0
732566315341352960	0
732566315345543169	0
732566315362312192	0
732566315345543168	0
732566315337027584	0
732566315374804992	0
732566319548129280	0
732566319564914688	0
732566319552307200	0
732566319556497408	0
732566319564869634	0
732566319556485124	0
732566319543914497	0
732566319531495425	0
732566319552303104	0
732566319544053760	0
732566319560818688	0
732566319569084418	0
732566319539838976	0
732566319548272640	0
732566319569084417	0
732566323759173632	0
732566323763367936	0
732566323729858560	0
732566323742572544	0
732566323750948864	0
732566323738386432	0
732566323746607104	0
732566323729928192	0
732566323750969344	0
732566323746721792	0
732566323746775040	0
732566323755134977	0
732566323759357952	0
732566323755110404	0
732566323746738176	0
732566323755143168	0
732566323759321088	0
732566323734020096	0
732566323738345473	0
732566323750899712	0
732566323738337282	0
732566327928332288	0
732566327919972352	0
732566327957819392	0
732566327949430784	0
732566327941009408	0
732566327924154368	0
732566327924248576	0
732566327924264960	1
732566332147798016	0
732566332135243776	0
732566332139528193	0
732566332135333889	0
732566332118425600	0
732566332139528192	0
732566332118577152	0
732566332118466562	0
732566332126965761	0
732566332147965952	0
732566332118466561	0
732566332147793921	0
732566332131119104	0
732566332114407424	0
732566332147830786	0
732566336337903620	0
732566336321118209	0
732566336316956672	0
732566336337928192	0
732566336346427392	0
732566336325443585	0
732566336316923905	0
732566336325443584	0
732566336317067268	0
732566336333873152	0
732566336308678656	0
732566336329687040	0
732566336317083648	0
732566336312729600	0
732566336346284034	0
732566340515438592	0
732566340519612416	0
732566340511236096	0
732566340532207616	0
732566340536438784	0
732566340511236097	0
732566340511387648	0
732566340507078661	0
732566340515594241	0
732566340540731392	0
732566340523937793	0
732566340536553474	0
732566340536545280	0
732566340507066368	0
732566340523937792	0
732566344734937088	0
732566344730828800	0
732566344735019008	0
732566344718266368	0
732566344726646788	0
732566344701448192	0
732566344705662976	0
732566344726515714	0
732566344730693634	0
732566344714051586	0
732566344722419712	0
732566344722448384	0
732566344697143297	0
732566344705691648	0
732566348899868673	0
732566348929236992	0
732566348891455488	0
732566348895653890	0
732566348912570370	0
732566348904173568	0
732566348904071170	0
732566348891590656	0
732566348899979264	0
732566348929335296	0
732566348912545792	0
732566348904181760	0
732566348899962880	0
732566348929339392	0
732566348912570369	0
732566353123545088	0
732566353106722816	0
732566353119485952	0
732566353123512321	0
732566353123500032	0
732566353123651584	0
732566353094299649	0
732566353085878272	0
732566353119305728	0
732566353098510336	0
732566353119416320	0
732566353089945604	0
732566357309591554	0
732566357305253888	0
732566357301137408	0
732566357309456384	0
732566357313789953	0
732566357301170177	0
732566357288456194	0
732566357309558784	0
732566357280235520	0
732566357309542400	0
732566357284294660	0
732566357309591553	0
732566361512116224	0
732566361503752193	0
732566361491148802	0
732566361491148801	0
732566361482878976	0
732566361486954500	0
732566361487101952	0
732566361491144705	0
732566361503899654	0
732566361491288064	0
732566361491288065	0
732566361474469888	0
732566361491316736	0
732566361503735809	0
732566361495457792	0
732566365689651200	0
732566365677232128	0
732566365677195264	0
732566365689675777	0
732566365677228032	0
732566365693956097	0
732566365672968192	0
732566365685583872	0
732566365681397760	0
732566365693960192	0
732566365677203458	0
732566365668806658	0
732566365702361088	1
732566365693874176	1
732566365702369280	0
732566365681426432	0
732566365698134016	0
732566369879777281	0
732566369900716033	0
732566369892327424	0
732566369867157505	0
732566369896665088	0
732566369888243712	0
732566369892470785	0
732566369896521729	0
732566369892327425	0
732566369888149505	0
732566369892343809	0
732566369875550208	0
732566369871527936	0
732566369879896064	0
732566369867321344	0
732566374095060992	0
732566374074056704	0
732566374057279488	0
732566374086807553	0
732566374086803456	0
732566374095020032	0
732566374095200257	0
732566374065836032	0
732566374086807554	0
732566374095159296	0
732566374082437120	0
732566374078382081	0
732566374069886976	0
732566374082437121	0
732566374074200064	0
732566374082453504	1
732566374078373888	0
732566374069895168	1
732566378251571200	0
732566378259996672	0
732566378285170688	0
732566378264190977	0
732566378260107264	0
732566378289336321	0
732566378264174593	0
732566378260074496	0
732566378264317952	0
732566378264317953	0
732566378264170501	0
732566378285142021	0
732566378289475588	0
732566378289434624	0
732566378289496064	0
732566382445924352	0
732566382483636224	0
732566382479564801	0
732566382475284480	0
732566382471221248	0
732566382475390976	0
732566382467002368	1
732566382479585280	0
732566382475247618	0
732566386656960513	0
732566386661167105	0
732566386644418561	0
732566386644422657	0
732566386640224256	0
732566386644516864	0
732566386644488192	0
732566386661199872	0
732566382475280385	0
732566386673876993	0
732566386678059008	0
732566386640199681	0
732566386678042624	0
732566386665361408	0
732566386661330944	0
732566386673913860	0
732566386665476097	0
732566386669703168	0
732566390847111168	0
732566390847066112	0
732566390855499776	0
732566390863986688	0
732566390838792192	1
732566390859685889	0
732566390847213568	0
732566390842875904	0
732566390872231936	0
732566390855471104	0
732566395037188096	0
732566395028951041	0
732566395037192193	0
732566395033124865	0
732566395058192384	0
732566395033145345	0
732566395054137344	0
732566395028967424	0
732566395058323459	0
732566395037188097	0
732566395058184192	0
732566395037351936	0
732566390834630656	0
732566395066650624	0
732566395041513473	0
732566395033124864	0
732566399248269313	0
732566399239872515	0
732566399235829760	0
732566399260975104	0
732566399248420864	0
732566399239872516	0
732566399244197888	0
732566403455180801	0
732566403446804481	0
732566403421601796	0
732566403438411776	0
732566403442561025	0
732566403442692096	0
732566403430133760	1
732566403434176512	0
732566403417550848	0
732566403446890496	0
732566403455328257	1
732566407620132864	0
732566407641104385	0
732566407620124673	0
732566407620108289	0
732566407628496897	0
732566407611846660	0
732566407620087810	0
732566407645302788	0
732566407620263939	1
732566407628480512	0
732566407637020673	0
732566407611854848	0
732566407620263937	0
732566407632834560	0
732566407641202688	0
732566407637008384	0
732566407611875328	0
732566407649562624	0
732566407645396994	0
732566407641174016	0
732566407620100097	0
732566411835412480	0
732566411810373634	0
732566411835547648	0
732566411806003200	0
732566411843915776	0
732566411822944256	0
732566411839688704	0
732566411839688707	0
732566411810328577	0
732566411806040064	0
732566411810381824	0
732566416012890112	0
732566416025485312	0
732566416033992705	0
732566416017133569	0
732566416034037760	0
732566416025522176	0
732566416029782019	0
732566416004681728	0
732566416017129472	0
732566416025604097	0
732566416038092800	0
732566416008830976	0
732566416038055936	0
732566416029704192	0
732566416012935169	0
732566420223987712	0
732566420232359939	0
732566420211544064	0
732566420219908097	0
732566420203134978	0
732566420219826177	0
732566420232540160	0
732566420219961344	0
732566420194754560	0
732566420232372224	0
732566420232491008	0
732566420232515588	0
732566420211568640	0
732566420198952960	0
732566420232536065	0
732566420198936576	0
732566424393109505	0
732566424401653760	0
732566424389091329	0
732566424414195712	1
732566424389058560	0
732566424410062848	0
732566424401641472	0
732566424426819584	0
732566424397434880	0
732566424388927489	0
732566424426807298	0
732566424410030080	0
732566424397303808	0
732566424422645761	0
732566424426819585	0
732566424426708993	0
732566428600045568	0
732566428620967936	0
732566428621123584	0
732566428612579329	0
732566428604239872	0
732566428608430082	0
732566428604370944	0
732566428616790016	0
732566428608397312	0
732566428591792129	0
732566428600176640	1
732566432777523200	0
732566432802725888	0
732566432798498817	0
732566432794443776	0
732566432786059264	0
732566432802836480	0
732566432781901824	0
732566432777658372	0
732566432802725893	0
732566432802820096	0
732566432794443777	0
732566432807026688	0
732566432785948673	0
732566432794304512	0
732566432794312707	0
732566432815292416	0
732566432794304513	0
732566432802709505	0
732566432811212800	0
732566432777707520	0
732566432794464257	0
732566432802709504	1
732566436971843586	1
732566436971847681	1
732566437009592321	0
732566436980252672	0
732566437005381632	0
732566437001302016	1
732566436988739584	0
732566437009756160	0
732566436980379648	0
732566436984446976	0
732566436976021505	0
732566437009760256	0
732566436972003329	0
732566436980252673	0
732566437009588225	0
732566437005496321	0
732566441191301120	0
732566441203916801	0
732566436984541185	0
732566436976185344	0
732566441187237889	0
732566441178849280	0
732566441195626496	0
732566441199841280	0
732566441166307329	0
732566441183055872	0
732566441183088648	0
732566441170440192	0
732566441174568960	0
732566441203879936	0
732566441204060160	0
732566445381427201	0
732566445381541888	0
732566445381419009	0
732566445360484353	0
732566445394145281	0
732566445398364160	0
732566445364805633	0
732566445389979648	0
732566445394124802	0
732566445394124801	0
732566445369004033	0
732566445394132992	0
732566445377347584	0
732566445377368064	0
732566449592504321	0
732566449575731200	0
732566449567469569	0
732566449571647488	0
732566449554882562	1
732566449588424704	0
732566449592602624	0
732566449567498240	0
732566449558949888	0
732566449584103424	0
732566449584230400	0
732566449575858177	0
732566453782609921	0
732566453782634496	0
732566453749227521	0
732566453757616129	0
732566453774323712	0
732566453757480960	0
732566453774389248	0
732566453753421824	0
732566453757612032	1
732566453782597632	0
732566453778534400	0
732566453753253888	1
732566453761675265	0
732566453778558977	1
732566453753372672	0
732566453778558979	0
732566453782781952	1
732566453782781953	0
732566453761806339	0
732566453786796032	1
732566457943347200	0
732566457976905729	0
732566457964335104	0
732566457956044800	0
732566457943531521	0
732566457956061184	0
732566457964339200	0
732566457960271872	0
732566457951850497	0
732566457960136706	0
732566457943478272	0
732566457981140993	0
732566457972862976	0
732566462171209732	0
732566462146084864	0
732566462154584064	0
732566462162866180	0
732566462171385856	0
732566462171320321	0
732566462171320323	0
732566462141992961	0
732566462167158784	0
732566462146060288	0
732566462167166977	0
732566462175555584	0
732566462158757888	0
732566462146220032	0
732566462162952192	0
732566462158667778	0
732566462146183168	0
732566462146174977	0
732566466348744708	0
732566466340388866	1
732566466369835008	0
732566466369724417	0
732566466369888260	0
732566466357235712	0
732566466348736514	0
732566466344558593	0
732566466365689856	0
732566466361450496	0
732566466369847296	0
732566466331959297	0
732566466332090368	0
732566466332135424	1
732566466361450497	0
732566466357256192	1
732566470564143104	0
732566470543220736	0
732566470538878976	0
732566470530473987	0
732566470547345409	1
732566470530609152	1
732566470530453505	0
732566474733166593	0
732566474737377282	1
732566474737356800	0
732566474724937728	0
732566474733330434	1
732566474720727040	0
732566474720747521	0
732566474729066497	0
732566474758447104	1
732566474720563200	0
732566474754297856	1
732566474733289472	0
732566474733293570	0
732566474733301761	0
732566474729066496	0
732566474741583876	0
732566474749935616	0
732566474745745408	0
732566474737487872	1
732566474724904962	0
732566474720710664	0
732566478923268097	0
732566478935887872	1
732566478915022848	0
732566478944227328	1
732566478936023040	0
732566478952652800	0
732566478944358400	0
732566478948601856	0
732566478914916353	0
732566478914916352	0
732566478944407552	1
732566478952796160	0
732566478948466689	1
732566483142725632	0
732566483130159105	0
732566483138547714	0
732566483125968896	0
732566483113529344	0
732566483113549824	1
732566483121885184	0
732566483130306560	0
732566483126079488	0
732566483109318656	0
732566483134468096	0
732566483109220352	0
732566483146969092	0
732566483130146817	0
732566483113545728	0
732566483121938432	0
732566487337050114	0
732566487303524354	0
732566487337041921	0
732566487324610560	1
732566487328653312	0
732566487311994880	0
732566487337074688	0
732566487328825344	0
732566487307816961	0
732566491527139328	1
732566491535691776	0
732566491497922561	1
732566491506216964	0
732566491510542336	0
732566491523100672	0
732566491510517760	0
732566491535704065	0
732566491535675392	0
732566491510378497	0
732566491514687488	1
732566491497816064	1
732566495721480195	0
732566495696326656	0
732566495725674496	0
732566495692132356	0
732566495717253120	1
732566495721619456	0
732566495704846336	0
732566495708975105	0
732566495730016256	0
732566495713198080	0
732566495729963009	0
732566495729987584	0
732566495696441344	0
732566495704715264	0
732566495721590785	0
732566495700602880	0
732566495704813568	0
732566495708991488	0
732566495713210369	0
732566499903213572	0
732566499894824960	0
732566499894779904	0
732566499915882496	0
732566499915911168	0
732566499899150336	0
732566499920121857	0
732566499898990592	0
732566499890737152	0
732566499915784192	0
732566499890601986	0
732566499886518272	0
732566499890761728	0
732566499894775808	0
732566499911737344	0
732566499924316160	0
732566504110067712	0
732566504080691200	0
732566504085049344	0
732566504097603584	0
732566504106004480	0
732566504101826560	0
732566504089083906	1
732566504080867328	1
732566504084901888	1
732566508283432960	0
732566508287725568	0
732566508304371712	0
732566508308664320	1
732566508279345152	0
732566508296142848	0
732566508300292096	0
732566508287590400	0
732566508296122368	0
732566508300197892	0
732566508283514880	0
732566508300308480	0
732566508296011778	0
732566508300345344	0
732566508304404480	1
732566512473505794	0
732566512502890497	0
732566512469336065	0
732566512507211780	0
732566512482017281	0
732566512507224064	0
732566512503001088	0
732566512486240256	0
732566512486232064	0
732566512490446848	0
732566512494501888	0
732566516667809792	0
732566516693008385	0
732566512494612481	0
732566516693110785	0
732566516672122881	0
732566516684689409	0
732566516663717888	1
732566516667834368	0
732566516697272321	0
732566516672126976	0
732566516672106497	0
732566516676222976	0
732566516701495296	0
732566516697206784	0
732566516697292800	0
732566516667940864	0
732566516697292801	1
732566516697288704	0
732566516684587011	0
732566516701356033	0
732566516672122880	0
732566520870510592	0
732566520862105601	0
732566520866299904	0
732566520883220480	0
732566520879009793	0
732566520858054657	1
732566520895836160	1
732566520879026176	0
732566520895836161	0
732566520879063040	0
732566520895668225	0
732566520866410498	0
732566520858062848	0
732566520862281728	1
732566520891592704	0
732566525073330176	0
732566525090136064	0
732566525090144256	0
732566525081747456	0
732566525056450561	0
732566525060734976	0
732566525090123777	0
732566525069119488	1
732566529263292417	0
732566529263304704	0
732566529246658560	0
732566529275924480	0
732566529267666945	0
732566529284395008	0
732566529246699520	0
732566529267662848	0
732566529284444160	0
732566529246629889	0
732566529246629888	0
732566529255034880	0
732566529250758656	0
732566529255051265	0
732566529246679041	0
732566529255084032	0
732566533470191616	0
732566533440868352	0
732566533440954368	0
732566533457711104	0
732566533461790720	0
732566533466021890	0
732566533470355456	0
732566533461803008	0
732566533445148673	0
732566533478748160	0
732566533453414400	0
732566533445193728	0
732566533465989120	1
732566537639366656	1
732566537673027584	0
732566537668820992	1
732566537656238081	0
732566537643548672	0
732566537643642880	0
732566537635160065	1
732566537652015104	0
732566537668808705	0
732566537647722498	0
732566537643675648	0
732566537664659456	0
732566537656143872	0
732566537643675649	0
732566537668722689	0
732566537668698117	0
732566537664528389	0
732566537647853568	0
732566537660473344	0
732566533461975042	0
732566541858807808	0
732566541837946880	1
732566541833736192	0
732566541846380544	0
732566541842055168	0
732566541858787328	0
732566541858934784	0
732566541833777152	0
732566541842153472	0
732566541862998016	0
732566541858787330	0
732566541858787329	1
732566541842026496	0
732566546057322496	0
732566546044747777	0
732566546023886848	0
732566546057297920	0
732566546044850177	0
732566546053226496	0
732566546028105728	0
732566546028109824	0
732566546032168960	1
732566550243217408	0
732566550234849280	0
732566550222393344	0
732566550255788032	0
732566550251634688	0
732566550218199041	0
732566550243237889	1
732566550218190848	0
732566550247559172	0
732566550222385152	0
732566550243356672	0
732566550226608129	0
732566550243221504	0
732566554424934400	0
732566554433310721	0
732566554412519424	1
732566554433327106	0
732566554412503040	0
732566554424971272	1
732566554450219009	0
732566554416717828	0
732566554441883648	0
732566554412359681	0
732566554412453888	0
732566554420912128	0
732566554420891649	0
732566554446073856	0
732566554450268160	1
732566554420744192	1
732566554412523520	0
732566554420875264	1
732566554450268162	0
732566554437652480	0
732566558636019713	0
732566558606774272	0
732566558627778560	0
732566558636138496	0
732566558636118016	0
732566562809335808	0
732566562817724416	0
732566562817761280	1
732566562826133504	1
732566562817769473	0
732566562834665473	0
732566562805272576	0
732566562817855488	0
732566562801061888	0
732566562813714432	0
732566562801094656	0
732566562822098948	0
732566562801061890	0
732566562813710336	0
732566562813575168	1
732566562817769472	0
732566562805256192	1
732566567016239105	0
732566567024611328	0
732566566995255297	0
732566566995394560	0
732566567024648193	0
732566567033131010	0
732566567024746498	1
732566567020531712	0
732566567003815936	0
732566566995398657	1
732566567024787456	0
732566567020601344	0
732566566995382272	1
732566567007981568	0
732566567020564481	1
732566567012163586	0
732566567020531713	0
732566566995398658	0
732566571202269185	0
732566571193884672	0
732566571202293760	0
732566571198078976	0
732566571189698560	0
732566571189604355	0
732566571197956097	0
732566571193765889	0
732566575392296960	0
732566575409037312	0
732566575404847105	0
732566575404945408	0
732566575392411649	0
732566575384043520	0
732566575404994560	0
732566575413399553	0
732566575388184576	0
732566575384006656	0
732566575388237824	1
732566575392378880	0
732566575388233728	0
732566575383871488	1
732566579578208256	0
732566579603349504	0
732566579616047104	0
732566579586727936	0
732566579607699457	0
732566579607638016	0
732566579599278081	1
732566579586564097	0
732566579599138817	0
732566579582472192	0
732566579590930434	0
732566579599290368	0
732566579582377984	0
732566579590750208	0
732566583780876289	0
732566583789281281	0
732566583772487680	0
732566583797649408	0
732566583772487681	1
732566583797649409	0
732566583776796672	0
732566583781011456	0
732566583776837633	0
732566583789400069	0
732566583801958400	0
732566583793623040	1
732566583789379584	1
732566583793602561	0
732566583810330624	0
732566583772581889	0
732566583806058496	1
732566583789264896	1
732566587975172096	0
732566587979354113	0
732566587983568896	0
732566587966947328	0
732566587996295168	0
732566587979358210	0
732566587979468800	0
732566587987873792	0
732566587983724544	0
732566587983732738	0
732566587996262400	0
732566587991949319	0
732566587975307264	1
732566587987927040	1
732566592182083584	0
732566592169512960	0
732566592173658113	0
732566592169484288	0
732566592177995778	0
732566592194646019	1
732566592178028548	1
732566592190570496	0
732566592198971392	0
732566592178028549	0
732566592190570497	0
732566592173772800	0
732566592190566400	0
732566592199000064	0
732566592198836225	0
732566592190590976	1
732566592186245121	0
732566592165449732	0
732566596359720960	0
732566596393172992	1
732566596372336640	1
732566596359573504	0
732566596380725248	0
732566596359577600	0
732566596393275393	0
732566596384776192	0
732566596384870400	0
732566600570654721	0
732566600566575104	0
732566600558215168	0
732566600554024960	0
732566600549699587	0
732566600562286593	0
732566600579186688	1
732566600575012864	0
732566600566636544	0
732566600579223552	0
732566600562397185	0
732566604769153024	0
732566604781748225	0
732566604773359617	0
732566604752388096	0
732566604743999490	0
732566604781752320	0
732566604760948737	1
732566604760928256	1
732566604744122368	0
732566604773367808	0
732566604752531457	0
732566604769308673	0
732566604781772800	0
732566604744003585	0
732566604752396294	1
732566604744171522	0
732566600574869508	1
732566608971882496	0
732566608963477505	0
732566608967696385	0
732566608967651328	1
732566608976076800	0
732566608955068418	0
732566608971882497	1
732566608963612672	1
732566608942497792	0
732566608967655424	1
732566608963633152	0
732566608955113473	0
732566608967766016	1
732566608955117569	0
732566608971988993	1
732566613161992192	0
732566613170364416	0
732566613149372417	0
732566613149392896	0
732566613166329860	0
732566613145321472	0
732566613136936960	0
732566613141139456	1
732566613145358336	1
732566613132730368	0
732566613149507585	0
732566613141164032	0
732566613141147648	0
732566613136793604	0
732566613153730560	0
732566613157781504	0
732566617331142657	0
732566617335300096	0
732566617343692800	1
732566617352110081	0
732566617347919872	0
732566617356296194	0
732566617327046657	1
732566617327013889	0
732566617343856640	0
732566617335468032	0
732566617335431168	0
732566621521203200	0
732566621538127872	0
732566621554888708	0
732566621559136256	0
732566621521317888	0
732566621554888705	1
732566621559099392	1
732566621554905089	1
732566621546545152	1
732566621525553152	0
732566621554905090	0
732566621558968320	0
732566621533802496	0
732566621554921472	0
732566625749209088	0
732566625719832578	0
732566625715687424	0
732566629943410688	0
732566629930799104	0
732566629914005505	0
732566629914140672	0
732566629943545856	0
732566629914181632	0
732566629909966848	1
732566629922541568	0
732566629930938368	0
732566629947715584	1
732566629926735872	0
732566629909925888	1
732566629939175424	1
732566634141863939	0
732566634104135680	0
732566634112503808	0
732566634104131590	0
732566634104119300	0
732566634112524288	0
732566634108473345	0
732566634137800704	0
732566634125250560	0
732566634133495808	1
732566634142019585	0
732566634104229888	1
732566638323634176	0
732566638331994115	1
732566638331994113	0
732566638311149568	0
732566638302744576	0
732566638336344064	0
732566638302756864	0
732566638332137472	1
732566638332108800	1
732566638327799813	0
732566638311137280	0
732566638315380736	1
732566638302760960	0
732566638323634181	0
732566638336180224	1
732566642513694721	0
732566642522095617	1
732566638323732480	1
732566642501111812	0
732566642513829888	0
732566642501267456	0
732566642496937988	0
732566642497048582	0
732566642530521088	0
732566642497097729	1
732566642513879045	0
732566642509520897	0
732566642530607104	0
732566642526326787	0
732566642526392320	0
732566642501111813	0
732566642501115904	0
732566642526457856	0
732566642513707009	0
732566642509504513	1
732566646687076354	0
732566646716424192	0
732566646720630785	0
732566646687158273	1
732566646687076355	0
732566646691221504	1
732566646708035585	1
732566646708011009	0
732566646703939584	0
732566646724775937	0
732566646699630592	0
732566646720724992	1
732566646695559168	1
732566646703951872	0
732566646691397632	0
732566646712324098	0
732566650906513408	1
732566650910822400	0
732566650902306816	0
732566650919194624	1
732566650889863168	0
732566650906628096	0
732566650889854976	0
732566650898272257	0
732566650906632192	0
732566650894061570	0
732566650906660864	0
732566655079849984	0
732566655079878665	0
732566655075651585	0
732566655109345281	0
732566655100977152	0
732566655113527296	1
732566655105175552	0
732566655096750080	0
732566655084154880	0
732566655096737792	0
732566655113519104	0
732566655113560064	0
732566655109353472	0
732566655088394244	1
732566655109373952	0
732566655100813312	0
732566655105130496	1
732566655088402432	0
732566655080013824	0
732566655075635201	0
732566659278364672	0
732566659274280960	0
732566659286863872	0
732566659278491650	1
732566659269959680	0
732566659274289152	0
732566659282538496	0
732566659270053888	0
732566659295240193	0
732566659274264576	0
732566659299446784	1
732566659295236096	1
732566659291090944	0
732566659303673856	0
732566663485259776	1
732566663468568576	0
732566663489409024	0
732566663489564673	1
732566663476981760	1
732566663489585153	0
732566663472648192	0
732566663464243201	0
732566663493718016	0
732566663481151489	0
732566663489409025	0
732566663464427520	0
732566663481151488	0
732566667666948097	0
732566667692105728	0
732566667675508737	0
732566667675508738	0
732566667683758081	0
732566667692257280	0
732566667679698944	0
732566667667070976	1
732566667666935808	0
732566667662888962	0
732566667667099648	0
732566667679567872	0
732566667658727424	0
732566667675361282	1
732566667696295936	0
732566667696332800	1
732566667667079168	0
732566667671306240	0
732566671861284864	1
732566671882248194	0
732566671857229825	0
732566671882366978	0
732566671857225728	0
732566671882342400	0
732566671853035520	0
732566671873970176	1
732566671852867584	0
732566671882358785	0
732566671890743296	0
732566671853006848	0
732566676047204353	0
732566676047192064	1
732566676051505153	0
732566676085039104	0
732566676047339520	1
732566676063936513	1
732566676076560384	0
732566676076699648	0
732566676085059585	1
732566676063936512	1
732566676076650496	1
732566676076662785	1
732566676076662784	0
732566676055707653	0
732566676059901953	0
732566676051361792	0
732566676059774979	0
732566676068274176	0
732566676047335424	0
732566676080844800	0
732566676076527617	0
732566676072476672	0
732566680249892865	1
732566680279244800	0
732566680270999553	0
732566680250028033	0
732566680270839812	0
732566680245690368	0
732566680275197952	0
732566680279343105	0
732566680275144704	0
732566680254218241	0
732566680245698560	0
732566680245809153	0
732566680279343104	0
732566680254042112	0
732566680245665794	0
732566684460974080	0
732566684452589569	0
732566684469329920	0
732566684460945408	1
732566684456890369	0
732566684465307648	1
732566684444151808	0
732566684452655105	0
732566684460941312	0
732566684448530432	1
732566684473692160	0
732566684465127424	0
732566684456878080	0
732566684473696256	1
732566684452724737	0
732566684444266496	0
732566684456865792	1
732566688651087873	0
732566688638476289	0
732566688646959104	0
732566688659472384	0
732566688655368192	0
732566688655269893	0
732566688634392581	0
732566688634273792	0
732566688646881280	0
732566688659464196	0
732566688663801856	0
732566692828610561	0
732566692824526849	0
732566692858056704	1
732566692849684482	0
732566692849668096	0
732566692862251009	0
732566692841279489	0
732566692849700864	0
732566692824387584	0
732566692849684481	0
732566692845355009	0
732566692857974784	0
732566697056468996	0
732566697039663105	0
732566697048055809	1
732566697031278592	0
732566697035628544	0
732566697052246016	1
732566697018679297	0
732566697023045632	0
732566697018855424	0
732566697044025345	0
732566697043853313	1
732566697035501569	0
732566697031303168	0
732566697044025344	0
732566697043955712	1
732566697043861506	0
732566697056436225	0
732566697039826944	1
732566701225598976	0
732566701217210368	0
732566701213163520	0
732566701225598977	0
732566701238292480	1
732566701242494978	0
732566701217222657	0
732566701212991488	0
732566701225709568	0
732566701229871105	1
732566705407287296	0
732566705428299776	0
732566705445068801	0
732566705411661826	0
732566705419980800	0
732566705419886593	0
732566705440874496	0
732566709601624064	0
732566709626769411	0
732566709614346242	0
732566709635141632	0
732566709618479104	0
732566709635158020	0
732566709635305472	0
732566709614346240	0
732566709614317568	0
732566709618384896	1
732566709614215168	0
732566709605785600	0
732566709635325953	1
732566709631094785	1
732566713796067328	0
732566713821069312	1
732566713804292096	0
732566713821188096	0
732566713796067329	0
732566713829580800	0
732566713833824258	1
732566713796055041	0
732566713825263616	1
732566713825255424	0
732566713829560320	0
732566713800269825	0
732566713817038848	0
732566713800216578	0
732566713829629952	0
732566713800130561	1
732566713800216577	0
732566713796071424	0
732566713816993792	0
732566713825267713	0
732566713812668418	1
732566717990207488	0
732566717994504192	0
732566717998596096	0
732566718015516672	0
732566718023794689	0
732566718002925569	0
732566717990199297	1
732566717990232065	0
732566717990199298	1
732566718028107776	1
732566718023929856	0
732566718011215872	0
732566722205507586	0
732566722209714177	0
732566722213875712	0
732566722209714176	0
732566722193018880	0
732566722209677312	0
732566722201460736	0
732566722214014976	1
732566722205507585	0
732566722222284801	0
732566722188857349	0
732566722184663041	0
732566722214023169	0
732566722213974016	0
732566722188713984	0
732566722209849346	0
732566722214023168	1
732566722193063936	0
732566722188828672	0
732566726408183808	0
732566726408163328	0
732566726383173632	0
732566726408183810	0
732566726416551936	0
732566726378917888	0
732566726412537856	0
732566726391406593	0
732566726408327172	0
732566726399905792	0
732566726412500992	0
732566726387367936	0
732566726399922177	1
732566726387376133	0
732566726383017990	0
732566726412402689	0
732566726416551937	0
732566730577350657	0
732566730598273024	0
732566730585739264	0
732566730577477632	1
732566730606678016	1
732566730594115585	0
732566730602643456	0
732566730594123776	0
732566730573242369	0
732566730594226177	1
732566730610999296	0
732566730606682112	0
732566730589999105	1
732566730594254848	0
732566730602512384	0
732566730606678018	0
732566734779998209	0
732566734767448066	0
732566734775844864	0
732566734792691712	0
732566734796951553	1
732566734784331776	0
732566734788395010	0
732566734801080320	1
732566734801149952	1
732566734796951552	0
732566738978537473	0
732566738991087617	0
732566738991218688	0
732566738974474240	0
732566738961850368	0
732566738991124481	0
732566738961891328	0
732566738974445570	0
732566738987028480	0
732566738991230976	0
732566738987036672	0
732566738974310400	0
732566738982801408	0
732566738987028481	0
732566738982699008	1
732566738982723584	0
732566743181205507	1
732566743181185026	1
732566743164563457	1
732566743172911104	0
732566743164542976	0
732566743164583937	0
732566743168757760	1
732566743177121792	0
732566743177011200	0
732566743177175040	0
732566743164592129	0
732566743189688320	0
732566747388121090	0
732566747371294723	0
732566747362955264	1
732566747358724096	0
732566747367243776	0
732566747383992320	0
732566747350466560	0
732566747379814400	1
732566747354517504	0
732566751578218496	0
732566751557246978	0
732566751561416704	0
732566751582556160	0
732566751549005824	1
732566751578181632	1
732566751569969152	0
732566751582552066	0
732566751578226688	0
732566751561560064	0
732566751569928192	0
732566755743137792	0
732566755764101120	0
732566755755753472	1
732566755751645184	1
732566755747368961	0
732566755764281344	1
732566755772616705	0
732566755760058368	0
732566755776827393	0
732566755768426496	0
732566755755745280	0
732566755768336384	0
732566755772649473	0
732566755743125504	0
732566755743240192	0
732566759950032897	0
732566759958417410	0
732566759950057473	0
732566759958437888	0
732566759933390848	0
732566759937572864	0
732566759954321408	0
732566759941799937	1
732566759945867265	1
732566759933235200	0
732566759950127109	0
732566764144361474	1
732566764156903426	0
732566764148555777	0
732566764136071168	0
732566764148658176	0
732566764157014017	0
732566764131864578	0
732566764148523008	0
732566764165419008	0
732566764131917824	0
732566764136103936	0
732566768321863680	1
732566768330244097	1
732566768359591936	0
732566768334561280	0
732566768347021313	0
732566768334442496	0
732566768355545088	1
732566768321986561	0
732566768355545089	0
732566768330375169	0
732566768342994944	0
732566768351383552	0
732566768326041602	0
732566768334475264	0
732566768359768064	0
732566768355540993	0
732566768334557184	0
732566768326057985	0
732566768334557185	0
732566768359636992	0
732566768338657280	0
732566768347058176	0
732566772553912321	0
732566772532924417	0
732566772541329409	0
732566772516167681	0
732566772554051585	0
732566772553900036	0
732566772545527808	0
732566772524711936	0
732566772516184064	0
732566772516184067	0
732566772549750784	1
732566772537122817	0
732566772516311041	0
732566772541489152	1
732566776727265280	0
732566776744009729	0
732566776739995648	0
732566776710627328	0
732566776723038208	1
732566776748355584	0
732566776735760384	1
732566776739975168	0
732566776710582273	0
732566780921548801	0
732566780938346496	0
732566780925763585	0
732566780938440704	0
732566780917338115	0
732566780913258496	1
732566780934258688	0
732566780921667584	0
732566780942680064	0
732566780909133824	0
732566780934258689	1
732566780917350400	0
732566785124229121	0
732566785099206657	0
732566785103409152	0
732566785103437824	0
732566785128566785	0
732566785132630016	0
732566785128603648	0
732566785120174080	1
732566785099194368	0
732566785128574976	0
732566785132613636	0
732566785116012544	0
732566785115992064	0
732566789318533120	0
732566789310160896	0
732566789331148801	0
732566789331111936	0
732566789310304256	0
732566789297602561	0
732566789297573894	0
732566789331111937	0
732566789297561600	0
732566789331226624	0
732566789318709248	0
732566789301927936	0
732566789331275776	0
732566789305982977	0
732566789326962690	0
732566793496055809	0
732566793521225729	0
732566793491976197	0
732566793491996672	0
732566793512853505	0
732566793525547008	0
732566793517170688	0
732566793525571584	0
732566793496203264	0
732566793491992576	0
732566793512968192	0
732566793500434432	0
732566793504448513	0
732566797715570692	0
732566797707141121	0
732566797698785280	0
732566797694554112	0
732566797703122945	0
732566797703086080	0
732566797694689280	0
732566797694590976	1
732566797707321348	0
732566797715525636	0
732566797698904065	1
732566801884827649	1
732566801914187777	0
732566801876459520	0
732566801909977088	0
732566801876422656	1
732566801901572096	0
732566801876410368	0
732566801889021953	0
732566801914187776	0
732566801914167296	0
732566801901584384	0
732566801880604672	0
732566801889013760	0
732566801880653824	1
732566806104182790	0
732566806099951617	0
732566806074777600	0
732566806091571200	0
732566806099988480	0
732566806091685888	1
732566806108463105	0
732566806079111169	0
732566806100082688	0
732566806078984192	1
732566806104317953	0
732566806091681792	0
732566806091726848	0
732566806091681793	0
732566806074904576	0
732566806079111168	0
732566806087471104	0
732566806108364801	0
732566806108332033	0
732566806104178688	0
732566806108512256	1
732566810298441728	0
732566810269077504	0
732566810269093889	0
732566810294288384	0
732566810285989889	0
732566810290229248	0
732566810298585088	0
732566810277580801	0
732566810269241344	0
732566810285871105	0
732566810290192384	0
732566814475964423	0
732566814463381505	1
732566814459224064	0
732566814484365313	0
732566814484398085	0
732566814480171008	0
732566814484373505	0
732566814475984896	0
732566814471954434	0
732566814497050625	0
732566814497050624	0
732566814459334657	0
732566814484353024	0
732566814484516864	1
732566814497116161	1
732566818674610176	0
732566818670403585	0
732566818678804484	1
732566818678800384	0
732566818687209472	0
732566818670411776	0
732566818691244033	0
732566818657869824	0
732566818683035648	0
732566818657705984	0
732566818687176704	0
732566818653491203	0
732566818653503495	0
732566818687201280	0
732566822881398786	0
732566822860427264	0
732566822873108480	0
732566822864621569	0
732566822856196096	1
732566822856196097	0
732566822868811776	0
732566822847950848	0
732566822852034560	0
732566822847807488	0
732566822856359936	0
732566822868897796	0
732566822868910080	1
732566822885556228	1
732566822881480705	1
732566827042136064	1
732566827071459328	0
732566827046309888	0
732566827075674113	0
732566827046436864	0
732566827067408384	0
732566827067412480	0
732566827054837760	0
732566827054698497	0
732566827050536960	0
732566827075670021	0
732566827050504192	0
732566827075768320	0
732566827042242560	0
732566831244804096	0
732566831249006592	0
732566831265800192	0
732566831240634369	0
732566831236517888	0
732566831240753152	0
732566831265808384	0
732566831261614080	1
732566831257411585	0
732566831240777728	0
732566831244947456	0
732566831240740864	0
732566831265906688	1
732566831244840960	0
732566831257387009	0
732566831240613888	0
732566831274315776	0
732566831236538369	0
732566831265775616	0
732566831257538560	0
732566831244939264	1
732566831257505792	0
732566835443294210	0
732566835451723777	0
732566835464298496	0
732566835455877121	0
732566835455909888	0
732566835430711297	0
732566835435065344	0
732566835451834368	0
732566835456028672	0
732566835456028673	0
732566835460104192	1
732566835447627776	0
732566835451682817	0
732566835468619776	0
732566835460210688	0
732566835435032576	0
732566835460222976	0
732566835434946561	0
732566835451822080	0
732566835451834369	0
732566839641837568	1
732566839645999106	1
732566839641792512	0
732566839633436678	0
732566839654383617	0
732566839662923776	0
732566839629242369	0
732566839646162944	0
732566839641833472	1
732566839637610497	0
732566839633448964	0
732566839662874624	0
732566839654547456	0
732566839633530880	0
732566839662944256	0
732566839641788416	0
732566839646003200	0
732566839646031873	0
732566839625146368	0
732566843831902210	0
732566843852914689	0
732566843832078337	0
732566843823546369	0
[truncated: 98,003 more rows]
